# Supplementary material for: YY1 Lactylation Aggravates Autoimmune Uveitis by Enhancing Microglial Functions via Inflammatory Genes
Source: Adv Sci (Weinh). 2024 Mar 17;11(19):2308031. doi: 10.1002/advs.202308031 (PMC11109619; doi:10.1002/advs.202308031)
Supplement: Supplementary file 2 — Supporting Information [file ADVS-11-2308031-s002.xlsx]

## Sheet: Sheet1
	Gene	DNA Sequence（5' to 3'）
1	STAT3-F	CACCAAGCGAGGACTGAGCATC
2	STAT3-R	AGCCAGACCCAGAAGGAGAAGC
3	CCL5-F	CAGCAGTCGTCCACAGGTCAAG
4	CCL5-R	TTTCTTCTCTGGGTTGGCACACAC
5	IDO-F	CATCTCACAGACCACAAGTCACAGC
6	IDO-R	CTTGGCAAGACCTTACGGACATCTC
7	SEMA4D-F	ACGGAGGTGTCTGTGGAGTATGAG
8	SEMA4D-R	TCGGGCTTTCAGGAAGGAGGTC
9	IRF1-F	GCTACACAGTTCCAGGCTACATGC
10	IRF1-R	TGCCACTCCGACTGCTCCAAG
11	GAPDH-F	CAGGAGGCATTGCTGATGAT
12	GAPDH-R	GAAGGCTGGGGCTCATTT
